# Supplementary material for: A Statistical Definition of Epidemic Waves
Source: Epidemiologia (Basel). 2023 Jul 3;4(3):267–75. doi: 10.3390/epidemiologia4030027 (PMC10366927; doi:10.3390/epidemiologia4030027)
Supplement: Supplementary file 1 [file epidemiologia-04-00027-s001.zip]

Archive with 1 entries (1 files):
- epidemiologia-2426344-SI.pdf
